# Supplementary material for: Dental Anomalies in Saudi Arabia: A Systematic Review
Source: Healthcare (Basel). 2024 Nov 21;12(23):2323. doi: 10.3390/healthcare12232323 (PMC11641626; doi:10.3390/healthcare12232323)
Supplement: Supplementary file 1 [file healthcare-12-02323-s001.zip]

Archive with 1 entries (1 files):
- healthcare-3269431-supplementary.pdf
